# Supplementary material for: Tailoring Mesopores and Nitrogen Groups of Carbon Nanofibers for Polysulfide Entrapment in Lithium–Sulfur Batteries
Source: Polymers (Basel). 2022 Mar 25;14(7):1342. doi: 10.3390/polym14071342 (PMC9002479; doi:10.3390/polym14071342)
Supplement: Supplementary file 1 [file polymers-14-01342-s001.zip]

Archive with 1 entries (1 files):
- polymers-1639733-supplementary.pdf
